# Supplementary material for: Detection and Identification of Pesticides in Fruits Coupling to an Au–Au Nanorod Array SERS Substrate and RF-1D-CNN Model Analysis
Source: Nanomaterials (Basel). 2024 Apr 19;14(8):717. doi: 10.3390/nano14080717 (PMC11053652; doi:10.3390/nano14080717)
Supplement: Supplementary file 1 [file nanomaterials-14-00717-s001.zip]

Archive with 1 entries (1 files):
- nanomaterials-2927890-supplementary.pdf
